# Supplementary material for: The Colombian Zika Virus Isolate (COL345Si) Replicates in Prostate Adenocarcinoma Cells and Modulates the Antiviral Response
Source: Microorganisms. 2022 Dec 7;10(12):2420. doi: 10.3390/microorganisms10122420 (PMC9782197; doi:10.3390/microorganisms10122420)
Supplement: Supplementary file 1 [file microorganisms-10-02420-s001.zip]

Archive with 1 entries (1 files):
- microorganisms-1914728-supplementary.pdf
